# Supplementary material for: Unleashing the power of AI in detecting metal surface defects: an optimized YOLOv7-tiny model approach
Source: PeerJ Comput Sci. 2024 Jan 22;10:e1727. doi: 10.7717/peerj-cs.1727 (PMC10909228; doi:10.7717/peerj-cs.1727)
Supplement: Supplemental Information 1 — The following section of improved code is included in this file: 1. The innovative DAC module in this article (in the yaml file) 2. The AWFP-Add module innovated in this article (in the yaml file), and the defined function (in common.py) 3. Improved Focal-SIoU loss function (in los.py under utils) [file peerj-cs-10-1727-s001.zip]

Archive with 44 entries (40 files):
- submit/
- submit/cfg/
- submit/cfg/.ipynb_checkpoints/
- submit/cfg/.ipynb_checkpoints/yolov7-e6e-checkpoint.yaml
- submit/cfg/.ipynb_checkpoints/yolov7-tiny-add-checkpoint.yaml
- submit/cfg/.ipynb_checkpoints/yolov7-tiny-all-checkpoint.yaml
- submit/cfg/.ipynb_checkpoints/yolov7-tiny-c5new3-checkpoint.yaml
- submit/cfg/.ipynb_checkpoints/yolov7-tiny-c5new4-checkpoint.yaml
- submit/cfg/.ipynb_checkpoints/yolov7-tiny-rep-checkpoint.yaml
- submit/cfg/.ipynb_checkpoints/yolov7-tiny-short-checkpoint.yaml
- submit/cfg/.ipynb_checkpoints/yolov7-tiny-silu-checkpoint.yaml
- submit/cfg/yolov7-d6.yaml
- submit/cfg/yolov7-e6.yaml
- submit/cfg/yolov7-e6e.yaml
- submit/cfg/yolov7-tiny-add.yaml
- submit/cfg/yolov7-tiny-all.yaml
- submit/cfg/yolov7-tiny-c5new3.yaml
- submit/cfg/yolov7-tiny-rep.yaml
- submit/cfg/yolov7-tiny-short.yaml
- submit/cfg/yolov7-tiny-silu.yaml
- submit/cfg/yolov7-tiny.yaml
- submit/cfg/yolov7-w6.yaml
- submit/cfg/yolov7.yaml
- submit/cfg/yolov7x.yaml
- submit/detect.py
- submit/export.py
- submit/find_cls.py
- submit/hubconf.py
- submit/prepare_dataset.py
- submit/train.py
- submit/train_aux.py
- submit/utils/
- submit/utils/__init__.py
- submit/utils/activations.py
- submit/utils/add_nms.py
- submit/utils/autoanchor.py
- submit/utils/datasets.py
- submit/utils/eciou.py
- submit/utils/general.py
- submit/utils/google_utils.py
- submit/utils/loss.py
- submit/utils/metrics.py
- submit/utils/plots.py
- submit/utils/torch_utils.py
