# Supplementary material for: Unleashing the power of AI in detecting metal surface defects: an optimized YOLOv7-tiny model approach
Source: PeerJ Comput Sci. 2024 Jan 22;10:e1727. doi: 10.7717/peerj-cs.1727 (PMC10909228; doi:10.7717/peerj-cs.1727)
Supplement: Supplemental Information 1 — The following section of improved code is included in this file: 1. The innovative DAC module in this article (in the yaml file) 2. The AWFP-Add module innovated in this article (in the yaml file), and the defined function (in common.py) 3. Improved Focal-SIoU loss function (in los.py under utils) [file peerj-cs-10-1727-s001.zip › submit/cfg/yolov7-tiny-add.yaml]

# parameters
nc: 80  # number of classes
depth_multiple: 1.0  # model depth multiple
width_multiple: 1.0  # layer channel multiple

# anchors
anchors:
  - [10,13, 16,30, 33,23]  # P3/8
  - [30,61, 62,45, 59,119]  # P4/16
  - [116,90, 156,198, 373,326]  # P5/32

# YOLOv7-tiny backbone
backbone:
  # [from, number, module, args]
  [[-1, 1, Conv, [32, 3, 2]],  # 0-P1/2  
  
   [-1, 1, Conv, [64, 3, 2]],  # 1-P2/4    
   
   [-1, 1, Conv, [32, 1, 1]],
   [-2, 1, Conv, [32, 1, 1]],
   [-1, 1, Conv, [32, 3, 1]],
   [-1, 1, Conv, [32, 3, 1]],
   [[-1, -2, -3, -4], 1, Concat, [1]],
   [-1, 1, Conv, [64, 1, 1]],  # 7
   
   [-1, 1, MP, []],  # 8-P3/8
   [-1, 1, Conv, [64, 1, 1]],
   [-2, 1, Conv, [64, 1, 1]],
   [-1, 1, Conv, [64, 3, 1]],
   [-1, 1, Conv, [64, 3, 1]],
   [[-1, -2, -3, -4], 1, Concat, [1]],
   [-1, 1, Conv, [128, 1, 1]],  # 14
   
   [-1, 1, MP, []],  # 15-P4/16
   [-1, 1, Conv, [128, 1, 1]],
   [-2, 1, Conv, [128, 1, 1]],
   [-1, 1, Conv, [128, 3, 1]],
   [-1, 1, Conv, [128, 3, 1]],
   [[-1, -2, -3, -4], 1, Concat, [1]],
   [-1, 1, Conv, [256, 1, 1]],  # 21
   
   [-1, 1, MP, []],  # 22-P5/32
   [-1, 1, Conv, [256, 1, 1]],
   [-2, 1, Conv, [256, 1, 1]],
   [-1, 1, Conv, [256, 3, 1]],
   [-1, 1, Conv, [256, 3, 1]],
   [[-1, -2, -3, -4], 1, Concat, [1]],
   [-1, 1, Conv, [512, 1, 1]],  # 28
  ]

# YOLOv7-tiny head
head:
  [[-1, 1, Conv, [256, 1, 1]],
   [-2, 1, Conv, [256, 1, 1]],
   [-1, 1, SP, [5]],
   [-2, 1, SP, [9]],
   [-3, 1, SP, [13]],
   [[-1, -2, -3, -4], 1, Concat, [1]],
   [-1, 1, Conv, [256, 1, 1]],
   [[-1, -7], 1, Concat, [1]],
   [-1, 1, Conv, [256, 1, 1]],  # 37
  
   [-1, 1, Conv, [128, 1, 1]],
   [-1, 1, nn.Upsample, [None, 2, 'nearest']],
   [21, 1, Conv, [128, 1, 1]], # route backbone P4
   [[-1, -2], 1, Concat, [1]],
   
   [-1, 1, Conv, [64, 1, 1]],
   [-2, 1, Conv, [64, 1, 1]],
   [-1, 1, Conv, [64, 3, 1]],
   [-1, 1, Conv, [64, 3, 1]],
   [[-1, -2, -3, -4], 1, Concat, [1]],
   [-1, 1, Conv, [128, 1, 1]],  # 47
  
   [-1, 1, Conv, [64, 1, 1]],
   [-1, 1, nn.Upsample, [None, 2, 'nearest']],
   [14, 1, Conv, [64, 1, 1]], # route backbone P3
   [[-1, -2], 1, Concat, [1]],
   [[-1, 14], 1, Add, []],
   
   [-1, 1, Conv, [32, 1, 1]],
   [-2, 1, Conv, [32, 1, 1]],
   [-1, 1, Conv, [32, 3, 1]],
   [-1, 1, Conv, [32, 3, 1]],
   [[-1, -2, -3, -4], 1, Concat, [1]],
   [-1, 1, Conv, [64, 1, 1]],  # 58
   
   [-1, 1, Conv, [128, 3, 2]],
   [[-1, 47], 1, Concat, [1]],
   [[-1, 21], 1, Add, []],
   
   [-1, 1, Conv, [64, 1, 1]],
   [-2, 1, Conv, [64, 1, 1]],
   [-1, 1, Conv, [64, 3, 1]],
   [-1, 1, Conv, [64, 3, 1]],
   [[-1, -2, -3, -4], 1, Concat, [1]],
   [-1, 1, Conv, [128, 1, 1]],  # 67
   
   [-1, 1, Conv, [256, 3, 2]],
   [[-1, 37], 1, Concat, [1]],
   [[-1, 28], 1, Add, []],
   
   [-1, 1, Conv, [128, 1, 1]],
   [-2, 1, Conv, [128, 1, 1]],
   [-1, 1, Conv, [128, 3, 1]],
   [-1, 1, Conv, [128, 3, 1]],
   [[-1, -2, -3, -4], 1, Concat, [1]],
   [-1, 1, Conv, [256, 1, 1]],  # 76
      
   [58, 1, Conv, [128, 3, 1]],
   [67, 1, Conv, [256, 3, 1]],
   [76, 1, Conv, [512, 3, 1]],

   [[77,78,79], 1, Detect, [nc, anchors]],   # Detect(P3, P4, P5)
  ]
