# Supplementary material for: Unleashing the power of AI in detecting metal surface defects: an optimized YOLOv7-tiny model approach
Source: PeerJ Comput Sci. 2024 Jan 22;10:e1727. doi: 10.7717/peerj-cs.1727 (PMC10909228; doi:10.7717/peerj-cs.1727)
Supplement: Supplemental Information 1 — The following section of improved code is included in this file: 1. The innovative DAC module in this article (in the yaml file) 2. The AWFP-Add module innovated in this article (in the yaml file), and the defined function (in common.py) 3. Improved Focal-SIoU loss function (in los.py under utils) [file peerj-cs-10-1727-s001.zip › submit/find_cls.py]

import os
import random
import xml.etree.ElementTree as ET

clses = []
cls_num = {}
xml_path = r'My_data/Annotations'

temp_xml = os.listdir(xml_path)
total_xml = []
for xml in temp_xml:
    if xml.endswith(".xml"):
        total_xml.append(xml)

for name in total_xml:
    try:
        in_file = open(os.path.join(xml_path, name), encoding='utf-8')
        tree = ET.parse(in_file)
        root = tree.getroot()
    except:
        in_file = open(os.path.join(xml_path, name))
        tree = ET.parse(in_file)
        root = tree.getroot()

    for obj in root.iter('object'):
        cls = obj.find('name').text
        clses.append(cls)
        if cls not in cls_num.keys():
            cls_num[cls] = 1
        else:
            cls_num[cls] += 1

result = list(set(clses))
print(result)
print(cls_num)
with open('cls_classes.txt', "w") as f:  # 设置文件对象
    for i in result:
        f.write(i)
        f.write('\n')
