# Supplementary material for: Unleashing the power of AI in detecting metal surface defects: an optimized YOLOv7-tiny model approach
Source: PeerJ Comput Sci. 2024 Jan 22;10:e1727. doi: 10.7717/peerj-cs.1727 (PMC10909228; doi:10.7717/peerj-cs.1727)
Supplement: Supplemental Information 1 — The following section of improved code is included in this file: 1. The innovative DAC module in this article (in the yaml file) 2. The AWFP-Add module innovated in this article (in the yaml file), and the defined function (in common.py) 3. Improved Focal-SIoU loss function (in los.py under utils) [file peerj-cs-10-1727-s001.zip › submit/utils/eciou.py]

import torch
import torch.nn as nn
import torch.nn.functional as F
import math

from utils.general import bbox_iou, bbox_alpha_iou, box_iou, box_giou, box_diou, box_ciou, xywh2xyxy
from utils.torch_utils import is_parallel
from utils.general import bbox_iou_eciou


def bbox_iou_eciou(box1, box2, x1y1x2y2=True, GIoU=False, DIoU=False, CIoU=False, EfficiCIoULoss=False, eps=1e-7):
    # Returns the IoU of box1 to box2. box1 is 4, box2 is nx4
    box2 = box2.T

    # Get the coordinates of bounding boxes
    if x1y1x2y2:  # x1, y1, x2, y2 = box1
        b1_x1, b1_y1, b1_x2, b1_y2 = box1[0], box1[1], box1[2], box1[3]
        b2_x1, b2_y1, b2_x2, b2_y2 = box2[0], box2[1], box2[2], box2[3]
    else:  # transform from xywh to xyxy
        b1_x1, b1_x2 = box1[0] - box1[2] / 2, box1[0] + box1[2] / 2
        b1_y1, b1_y2 = box1[1] - box1[3] / 2, box1[1] + box1[3] / 2
        b2_x1, b2_x2 = box2[0] - box2[2] / 2, box2[0] + box2[2] / 2
        b2_y1, b2_y2 = box2[1] - box2[3] / 2, box2[1] + box2[3] / 2

    # Intersection area
    inter = (torch.min(b1_x2, b2_x2) - torch.max(b1_x1, b2_x1)).clamp(0) * \
            (torch.min(b1_y2, b2_y2) - torch.max(b1_y1, b2_y1)).clamp(0)

    # Union Area
    w1, h1 = b1_x2 - b1_x1, b1_y2 - b1_y1 + eps
    w2, h2 = b2_x2 - b2_x1, b2_y2 - b2_y1 + eps
    union = w1 * h1 + w2 * h2 - inter + eps

    iou = inter / union
    if CIoU or DIoU or GIoU or EfficiCIoULoss:
        cw = torch.max(b1_x2, b2_x2) - torch.min(b1_x1, b2_x1)  # convex (smallest enclosing box) width
        ch = torch.max(b1_y2, b2_y2) - torch.min(b1_y1, b2_y1)  # convex height
        if CIoU or DIoU:  # Distance or Complete IoU https://arxiv.org/abs/1911.08287v1
            c2 = cw ** 2 + ch ** 2 + eps  # convex diagonal squared
            rho2 = ((b2_x1 + b2_x2 - b1_x1 - b1_x2) ** 2 +
                    (b2_y1 + b2_y2 - b1_y1 - b1_y2) ** 2) / 4  # center distance squared
            if CIoU:  
                v = (4 / math.pi ** 2) * torch.pow(torch.atan(w2 / h2) - torch.atan(w1 / h1), 2)
                with torch.no_grad():
                    alpha = v / (v - iou + (1 + eps))
                return iou - (rho2 / c2 + v * alpha)  # CIoU
            return iou - rho2 / c2  # DIoU
            # 这部分是新增的
        elif EfficiCIoULoss:
            c2 = cw ** 2 + ch ** 2 + eps  # convex diagonal squared
            rho2 = ((b2_x1 + b2_x2 - b1_x1 - b1_x2) ** 2 +
                    (b2_y1 + b2_y2 - b1_y1 - b1_y2) ** 2) / 4  # center distance squared
            w_dis=torch.pow(b1_x2-b1_x1-b2_x2+b2_x1, 2)
            h_dis=torch.pow(b1_y2-b1_y1-b2_y2+b2_y1, 2)
            cw2=torch.pow(cw , 2)+eps
            ch2=torch.pow(ch , 2)+eps
            v = (4 / math.pi ** 2) * torch.pow(torch.atan(w2 / h2) - torch.atan(w1 / h1), 2)
            with torch.no_grad():
                alpha = v / (v - iou + (1 + eps))
            return iou - (rho2 / c2 + w_dis/cw2+h_dis/ch2 + v * alpha)  
        c_area = cw * ch + eps  # convex area
        return iou - (c_area - union) / c_area  # GIoU https://arxiv.org/pdf/1902.09630.pdf
    return iou  # IoU
